# Supplementary material for: Global Analysis of the Zinc Homeostasis Network in Pseudomonas aeruginosa and Its Gene Expression Dynamics
Source: Front Microbiol. 2021 Oct 8;12:739988. doi: 10.3389/fmicb.2021.739988 (PMC8531726; doi:10.3389/fmicb.2021.739988)
Supplement: Supplementary Figure 1 — PA2807 and metal resistance. Spot test assay of a serial dilution of the WT and the ΔPA2807 mutant carrying either an empty pMMB66EH plasmid (pE) or the PA2807 gene cloned under the inducible tac promoter of the pMMB66EH plasmid (pPA2807). After induction with 0.1 mM IPTG 10 μL of the various dilutions were spotted onto LB, LB + 3 mM CuCl2 or 5 mM ZnCl2, as indicated and incubated for 24 h at 37°C. [file Data_Sheet_1.zip › Data Sheet 1/Table 2.XLSX]

## Sheet: Codeset
Table S2
CODESET DETAILS
Gene name	Accession	Position	Target Sequence	Tm of capture probe	Tm RP	Flags
czcA	PA2520.2	2756-2855	GCGGGGTGCTGGCCCTGTGGCTGCGCGGGATACCGCTGTCGATCTCGGCGGCGGTGGGTTTCATCGCCCTGTCCGGGGTGGCGGTGCTCAACGGCCTGGT	89	88
czcC	PA2522.2	503-602	AGGCCGCCGACCGACGGGTCAAGGCCGGCAGCATCTCCTCGGTGGAACGGGTTCGCGCCCAGGTCCTGGCGGACAACGCCCAGCTCGACCTGAGCCAGGC	90	91
dksA	PA4723.2	100-199	CGCGCGCACTTCACCGCGATCCTGAACAAATGGAAACAGGAGCTGATGGAAGAGGTCGACCGTACCGTGCATCACATGCAGGACGAAGCGGCCAACTTCC	89	89
fbp	PA5110.2	343-442	GACGGCTCCAGCAACATCGACGTCAACGTCTCGGTCGGCACCATCTTCTCGGTGCTGCGCTGCCCCAACGAGTACCTGAACCAGAACGATACCCTGCGCG	85	85	HK
oprD	PA0958.2	678-777	CGCCGAACTCGAAGACATCTATCGCCAGTATTACCTGAACAGCAACTACACCATCCCACTGGCATCCGACCAATCGCTGGGCTTCGATTTCAACATCTAC	84	83
oprF	PA1777.2	316-415	GTAGGTCTGCGTCCGTACGTGTCGGCTGGTCTGGCTCACCAGAACATCACCAACATCAACAGCGACAGCCAAGGCCGTCAGCAGATGACCATGGCCAACA	88	89	HK
czcD	PA0397.2	607-706	AGCCTGCATGTGTTGCTCGAAGGGGTGCCGAAGGAAATCCAGTTGGCCGAGCTGCGCGAAGCGCTACTGGGGATTCCCGGCGTGACCGGGCTGCACGACC	89	89			Legend
znuD	PA0781.2	1429-1528	GACAAGGAAAAGGCGGTCTCCACCGACCTCGCCCTGCGCTTCGACAACGGCGTGCACAAGGGCAGCGTCGGGGTGTTCTACAGCCGCTTCTCCAACTACA	89	88			Tm CP	Tm of capture probe
PA1922	PA1922.2	1143-1242	GATCGCCTTCGGCCCGGACTGGTCGCTGACCCTCGGCAGCCGCTTCGACAAGCACGAGGCGTTCGGCTGGGAAAGCAGTCCGCGCCTGTACCTGCTGCAC	89	89			Tm RP	Tm of reporter probe
hmtA	PA2435.2	1371-1470	GCTGCTGCTGGCCGACAGCGTACGCGCGGAGGCCGCCGAGGCCCTGGCCGATCTGCGCGAACTGGGTCTGGGCCGGCAACTGTTGCTGACCGGCGATCGC	92	92			HK	House keeping gene
PA2807	PA2807.2	342-441	CGAGCACCAGAAGGAGATGCTGGAGATGCAGCAGTCCGGGATGCTCACCCCGACCGGCATGGCGTCGATGGACCATAGTCAGATGGGCCACGGCATGGCC	91	91
PA2911	PA2911.2	776-875	ACTATGGCGACCAGGAGCCGATGAACGACTTCGGCACCCCGCTGGTCGGCGGCAAGTACCACAAGCGCCTGCGCGAGAAGAACTACAACGTGCGCAACGA	91	91
PA2914	PA2914.2	865-964	GAGCACCGCCGACTGCTGCCGGTGTGCGCCCTGCTCGGCGCGCTGTTCCTGGTCTGGATGGATGTCGCCGCGCGTACCCTGATCGCCCCCCAGGACCTGC	91	84
rpmJ2	PA3600.2	13-112	GCCTCGCTGAAACAGGCCAAGCTGCGCCATCGCGATTGCCAGGTGGTGAAGCGCCGTGGCCGGCTCTACGTGATCTGCAAGTCGAATCCGCGCTTCAAGT	92	87
rpmE2 (ykgM)	PA3601.2	2-101	TGAAACCCGGCATCCATCCCGAATACCGTCCCGTCCTGTTCCATGACACCTCGGCCGACGTGTACTTCCTGATCGGCTCCACCGCGGAGACCGACAAGAC	86	89
zntA	PA3690.2	1260-1359	GGTGTTCCTCGAACTCGGGCGCAAGCTGTCCTGGGTCGCCCTCGACAAGACCGGCACCATCACCCATGGCAAACCGCAACAGACCGACTACCTGCCGATC	90	89
yiiP	PA3963.2	76-175	GTCATCGGCAAGGCCATTGCCTGGTGGCTGAGCGGTTCGGTGAGCCTGCTCGCCGGCCTCACCGACTCCCTGCTGGACAGTGCCGCCTCGCTGCTCAACC	91	91
PA4063	PA4063.2	386-485	ACGAACACGAACACGAACACGGTCATGCCGATATCCACGCCCATTACCAGCTCAGTTGCGAGAAGCCCGAGCTGCTCAAGCTGCTGACCCTCGCCGAGTT	85	85
PA4065	PA4065.2	814-913	ATCCTCCCCGGTGTCGCCCTGCAGGAACTGTGGGGCCTGATGGGCACCGCCGAGAAGGCACTGTTCGTGGTCTCGCTGTTCGTCGTCCTCACCGGCCTGA	92	86
PA4066	PA4066.2	336-435	GCCGCCGCCGTCGAACCAGATCGTCTACGTGAAGACCGCCAAGGGCGTGCAGATGGACGAGTTGTATCAGCCATTCTGGGTCGAGGGCACCTTCAAGGTG	89	86
zrmD	PA4834.2	123-222	CTTCCGCAGCGCCATCGGTACCCTGCTGATCTATCTGCTGATGCGCCAGGCCGGTGTCGCCCTGTCGCGCCAGGGCGTGCCGATGCTGCTGGTGCGCGGG	88	89
zrmA	PA4837.2	877-976	CAGGCCACCCTGCGCCATCACTTCAACGAGCAGTGGAGCCTGCGCCTGGCCAGCCACTACAAGCATGGCCACCTGGACGGCTACGCCTCGGAGAACTCCA	89	90
znuA	PA5498.2	181-280	CAGTACGCCCTGCGTCCTTCCGACGTACGGCGGCTGCGCGAGGTGCAATTGTTCTACTGGATCGGCCCGGACCTGGAGAACTTCCTGCCCAAGGTGCTCG	86	86
dksA2	PA5536.2	326-425	TGTTGCGTCCCACCGCCACCCTCTGCATCGAGGCGAAAGAGCGCCAGGAGAAGCGCGAACGCCACGTGCGGCACAACTGA	87	91
ppiD	PA1805.2	632-731	AGGCCTTCTACGAAGGCCACAAGAGCGAGTTCATGACTCCCGAGCAGGTGGTCGTCGAATACGTGGAGCTGAAGAAGTCCTCCTTCTTCGACCAGGTCAA	89	82	HK
rpmE (L31)	PA5049.2	26-125	ACGAAGCTATCGAAGCTACCTGCAGCTGCGGTAACGTCATCAAGACCCGTTCCACCCTGTGCAAGCCGATCCACTTGGACGTGTGCTCCGAATGCCACCC	88	89
rpmJ (L36)	PA4242.2	17-116	CGGTCAAGAAGCTGTGCCGTAACTGCAAAATCATCCGTCGCGATGGCATCGTGCGGGTGATCTGCAGCGCGGAACCGCGTCACAAGCAGCGCCAAGGCTG	84	89
rpoD	PA0576.2	656-755	AAGAAGCCCGCCTGCGTTTCACCGCGGTCTCCGAGCAGCTCGACAAGGCCAAGAAGGCCCTGAAGAAGCACGGTCGCGGCAGCAAGCAGGCCACCGCCGA	89	90	HK
znuB	PA5501.2	81-180	CTGGCGACGGATGGCCTATTTCGGCGATACCCTGTCCCACGCCGCACTGCTCGGGGTAGCCCTGGGTTTCCTCCTCGATGTCAGCCCGACCCTGGCTGTG	89	89
