# Supplementary material for: Global Analysis of the Zinc Homeostasis Network in Pseudomonas aeruginosa and Its Gene Expression Dynamics
Source: Front Microbiol. 2021 Oct 8;12:739988. doi: 10.3389/fmicb.2021.739988 (PMC8531726; doi:10.3389/fmicb.2021.739988)
Supplement: Supplementary Figure 1 — PA2807 and metal resistance. Spot test assay of a serial dilution of the WT and the ΔPA2807 mutant carrying either an empty pMMB66EH plasmid (pE) or the PA2807 gene cloned under the inducible tac promoter of the pMMB66EH plasmid (pPA2807). After induction with 0.1 mM IPTG 10 μL of the various dilutions were spotted onto LB, LB + 3 mM CuCl2 or 5 mM ZnCl2, as indicated and incubated for 24 h at 37°C. [file Data_Sheet_1.zip › Data Sheet 1/Table 3.XLSX]

## Sheet: tableS3
				Time after zinc induction
				t0				0.5 min				1 min				2 min				5 min				15 min				30 min				60 min
Pathway	Gene	ID	Product description	mRNAs copies number in 50ng of total RNAs
Export	czcA	PA2520	Cation efflux transporter	24.4467	+/-	18.1699		27.6804	+/-	8.57214		20.9179	+/-	10.7888		21.0843	+/-	18.0524		11.0107	+/-	1.17683		754.871	+/-	135.811		7868.93	+/-	4964.41		8026.55	+/-	509.627
	czcC	PA2522	Outer membrane protein	1	+/-	0		1	+/-	0		1	+/-	0		1	+/-	0		5.0771	+/-	4.42732		1295.46	+/-	146.735		4636.23	+/-	1168.71		4710.35	+/-	294.261
	cadA	PA3690	P-type ATPase transporter	449.337	+/-	45.481		475.174	+/-	89.362		20865.6	+/-	7817.64		129066	+/-	22406.1		199645	+/-	11855.9		191878	+/-	10952.9		193440	+/-	11451.1		38794.7	+/-	2235.08
	czcD	PA0397	Cation diffusion facilitator transporter	149.277	+/-	14.2864		192.784	+/-	51.5301		202.78	+/-	63.2102		193.995	+/-	70.2918		197.14	+/-	34.9407		553.385	+/-	158.182		3998.1	+/-	654.844		6616.76	+/-	678.761
	yiiP	PA3963	Cation diffusion facilitator transporter	173.717	+/-	19.2411		165.961	+/-	23.7787		221.636	+/-	54.8068		318.796	+/-	21.2825		406.978	+/-	15.3357		431.057	+/-	28.687		815.819	+/-	300.32		364.345	+/-	34.0384
Uptake	hmtA	PA2435	P-type ATPase transporter	269.191	+/-	43.5249		274.695	+/-	18.693		314.099	+/-	65.3717		345.542	+/-	58.0394		287.143	+/-	44.0673		181.819	+/-	74.0303		577.684	+/-	153.117		320.707	+/-	25.6618
	PA1922	PA1922	TonB-dependent receptor	1683.52	+/-	81.067		1809.77	+/-	173.61		1382.67	+/-	202.719		295.159	+/-	56.9482		42.9893	+/-	18.1051		29.4617	+/-	1.98515		25.2017	+/-	41.9185		21.2638	+/-	13.452
	PA2911	PA2911	TonB-dependent receptor	448.088	+/-	53.6611		455.13	+/-	47.805		312.777	+/-	46.0655		84.8229	+/-	22.7426		23.5406	+/-	9.63863		20.4877	+/-	11.1737		2.15364	+/-	1.99816		1	+/-	0
	PA2914	PA2914	Permease of ABC transporter	437.833	+/-	33.0959		467.861	+/-	36.1997		462.146	+/-	117.639		533.909	+/-	78.6767		82.9488	+/-	27.6285		6.21286	+/-	4.60895		1	+/-	0		2.95003	+/-	3.37754
	PA4063	PA4063	Solute-binding protein	36966.7	+/-	4277.13		31147.5	+/-	4765.02		16212.8	+/-	3507.08		5502.17	+/-	1387.71		1098.45	+/-	171.141		602.038	+/-	85.7158		504.891	+/-	114.948		477.462	+/-	29.2452
	PA4065	PA4065	Permease of ABC transporter	8115.5	+/-	226.545		8383.2	+/-	1060.78		8765.43	+/-	1638.89		3871.22	+/-	450.64		894.668	+/-	39.4237		567.6	+/-	39.4894		745.168	+/-	237.608		439.101	+/-	45.2255
	PA4066	PA4066	Solute-binding protein	10209	+/-	1037.63		10681.8	+/-	1421.95		11437.2	+/-	1993.26		10616.4	+/-	1212.87		1473.31	+/-	46.1266		1086.3	+/-	107.614		1291.41	+/-	264.494		963.206	+/-	90.7846
	znuA	PA5498	Solute-binding protein	746.161	+/-	38.2152		597.665	+/-	69.0045		381.205	+/-	119.714		273.979	+/-	41.2897		201.608	+/-	9.95395		100.964	+/-	17.2293		129.766	+/-	65.7949		55.3107	+/-	11.1749
	znuB	PA5501	Permease of ABC transporter	4255.69	+/-	134.087		4278.12	+/-	267.05		5469.19	+/-	1444.53		602.967	+/-	90.6167		207.42	+/-	44.0438		130.185	+/-	16.4597		146.424	+/-	17.087		366.068	+/-	13.7045
	znuD	PA0781	TonB-dependent receptor	8592.47	+/-	494.419		9724.4	+/-	758.625		8070.92	+/-	382.048		5712.3	+/-	355.751		1661.83	+/-	280.624		506.815	+/-	205.469		864.16	+/-	349.23		319.495	+/-	65.738
	zrmA	PA4837	TonB-dependent receptor	16705.5	+/-	2159.31		18761.7	+/-	2704.17		8030.41	+/-	1491.79		887.378	+/-	88.282		353.473	+/-	64.8118		322.502	+/-	8.54733		327.822	+/-	70.7228		225.156	+/-	37.2735
	zrmD	PA4834	Nicotianamine synthase	2719.4	+/-	260.952		2751.48	+/-	531.345		3012.98	+/-	710.393		2915.35	+/-	595.927		427.053	+/-	4.29433		127.126	+/-	40.2683		148.496	+/-	65.6581		71.2628	+/-	5.94115
C+/C- paralogs	dksA	PA4723	Supressor protein	37867.6	+/-	1836.11		31132	+/-	3242.45		33518.3	+/-	5294.96		32258	+/-	2285.68		29779.7	+/-	2855.51		18428.9	+/-	923.886		21738	+/-	852.728		32178.5	+/-	2164.18
	dksA2	PA5536	Supressor protein	9279.58	+/-	656.468		7910.84	+/-	838.049		4551.15	+/-	766.199		1891.59	+/-	736.365		488.58	+/-	214.254		228.69	+/-	64.6035		171.631	+/-	36.755		132.788	+/-	24.2871
	rpmE	PA5049	Ribosomal protein L31	183804	+/-	6871.46		129953	+/-	4369.86		133841	+/-	2459.02		124938	+/-	9637.73		91632.6	+/-	8744.22		53051.6	+/-	11229.9		51377	+/-	6368.66		119987	+/-	18964.1
	rpmE2	PA3601	Ribosomal protein L31	286243	+/-	62738		258807	+/-	57225.1		219971	+/-	59065.2		137678	+/-	27764.7		48249.1	+/-	4912.29		12851.2	+/-	1261.83		7450.94	+/-	1560.3		3120.99	+/-	140.57
	rpmJ	PA4242	Ribosomal protein L36	112937	+/-	13574.5		117823	+/-	14350.4		115283	+/-	13879.2		117719	+/-	8724.19		90842.3	+/-	9289.28		42268.1	+/-	6148.93		46660	+/-	17962.3		58052.8	+/-	3953.29
	rpmJ2	PA3600	Ribosomal protein L36	61063.8	+/-	15902.1		55301.8	+/-	10940.6		48187	+/-	12002.2		32199.2	+/-	5973.67		10831.9	+/-	864.27		3305.57	+/-	312.549		3018.53	+/-	1490.12		1104.68	+/-	96.4082
Others	PA2807	PA2807	Copper binding protein	1	+/-	0		1	+/-	0		1.13888	+/-	0.240551		7.78728	+/-	8.98731		7.87328	+/-	9.08642		716.701	+/-	131.078		7295.43	+/-	1171.98		9788	+/-	340.044
	oprD	PA0958	Outer membrane porin	55057	+/-	7290.57		57809.4	+/-	8125.17		55363.3	+/-	6048.84		59885.8	+/-	7889.04		57971.4	+/-	1052.78		38259.6	+/-	3155.03		10399.6	+/-	478.869		3567.77	+/-	217.004
